# Supplementary material for: Comparative dosimetric evaluation of single-beam dual-arc versus dual-beam single-arc volumetric modulated arc therapy strategies in lung stereotactic body radiotherapy using Monaco
Source: PeerJ. 2025 Nov 3;13:e20311. doi: 10.7717/peerj.20311 (PMC12591049; doi:10.7717/peerj.20311)
Supplement: Supplemental Information 1 [file peerj-13-20311-s001.csv]

PatientID	ITV_D99%	ITV_D95%	ITV_D50%	ITV_Dmean	ITV_D1%	ITV_Volume	PTV_D99%	PTV_D95%	PTV_D50%	PTV_Dmean	PTV_D1%	PTV_D0.03cc	PTV_Volume	PTV_HI	PTV_CI50Gy	PTV_GI25Gy	PTV_GD25Gy	D2cm_D0.03cc	Lungs_V5Gy	Lungs_V10Gy	Lungs_V20Gy	Lungs_V30Gy	Lungs_Dmean	Lungs_Volume	Heart_D0.03cc	Heart_Volume	SpinalCord_D0.03cc	Ribs_D0.03cc	RVR_NTID
Patient01	5214	5340	5776	5761	6216	5.423	4860	5002	5498	5500.1	6164	6236	16.535	0.2179	0.86875	5.3252	1.2161	2420	7.1838	4.5296	1.9026	1.0158	164.31	4063.1	16	740.49	1038	5118	2.0396e+06
Patient02	5480	5682	6240	6198.1	6664	4.326	4784	5002	5780	5762.7	6614	6672	13.205	0.2917	0.87355	4.3146	0.94768	2148	13.318	8.8967	3.619	1.6451	317.58	1885.9	6194	628.49	524	N/A	2.0215e+06
Patient03	5554	5620	5926	5928.2	6350	22.272	4848	5002	5654	5625.2	6318	6404	56.901	0.24089	0.91323	4.0388	1.401	2578	31.785	25.644	13.018	6.8969	786.98	2239.2	2090	709.46	838	3354	3.7665e+06
Patient04	5558	5674	6080	6066.7	6530	9.314	4848	5002	5654	5656.5	6462	6574	31.319	0.2653	0.85432	5.0175	1.4553	2492	19.611	9.6238	3.3504	1.6085	351.4	4875.8	46	556.86	2448	N/A	3.997e+06
Patient05	5708	5792	6178	6203.1	6794	2.797	4862	5002	5574	5633.9	6704	6792	11.018	0.30714	0.86347	5.9038	1.1526	2298	14.972	9.2125	3.6079	1.4975	315.64	3009.7	1552	741.99	902	N/A	2.0979e+06
Patient06	5708	5796	6098	6100.7	6544	6.125	4870	5002	5624	5636.1	6448	6572	20.18	0.26102	0.89908	4.6898	1.1435	2194	13.742	6.2267	2.2953	1.2042	262.19	4618.8	1842	577.43	1900	4554	2.4712e+06
Patient07	5248	5326	5614	5615.3	6012	14.011	4862	5002	5484	5468.6	5980	6066	34.881	0.18673	0.89493	4.3039	1.2807	2472	19.711	13.781	7.4059	4.475	477.11	1863.2	78	695.1	1230	4662	3.3641e+06
Patient08	5844	5952	6264	6274.3	6684	2.293	4832	5002	5670	5693.1	6624	6676	9.685	0.29559	0.87118	5.5537	1.0482	2060	11.588	5.9196	2.5369	1.2773	239.46	2926.2	896	760.9	624	2702	1.8235e+06
Patient09	5664	5728	5970	5968.7	6270	9.939	4810	5002	5648	5610.1	6226	6312	30.085	0.23194	0.9037	3.9761	1.1265	2252	11.437	9.2041	4.0157	2.2911	319.35	2558.5	1512	780.3	1244	4384	2.7633e+06
Patient10	5354	5434	5918	5924.4	6594	3.565	4768	5002	5704	5703.4	6548	6624	12.772	0.28892	0.84113	3.7301	0.85303	1744	10.355	3.6035	0.74351	0.31475	186.17	6674.2	3672	525.94	1046	N/A	2.0588e+06
Patient11	5710	5822	6282	6255.7	6654	6.691	4870	5002	5658	5712.9	6622	6670	20.344	0.29728	0.89087	5.2902	1.2708	2514	9.001	6.0824	4.2314	2.0894	233.3	3335.7	30	841.23	1294	2760	2.7141e+06
Patient12	6018	6094	6342	6333.4	6620	1.284	4832	5002	5712	5711.3	6564	6600	7.556	0.28151	0.83743	5.2644	0.95497	1918	17.159	8.565	3.5343	1.7016	324.01	1724.9	1504	496.07	1570	2460	1.3022e+06
Patient13	5390	5540	6060	6060.5	6646	11.306	4856	5002	5670	5706	6608	6686	22.055	0.29489	0.84941	5.5423	1.4027	2532	16.037	10.584	4.8712	2.4086	354.19	3695.5	132	609.86	732	N/A	2.358e+06
Patient14	5640	5778	6170	6144.7	6488	7.84	4840	5002	5674	5684.7	6454	6520	23.703	0.26824	0.87543	4.3914	1.1673	2196	12.751	5.9932	2.5251	1.4646	258.56	3299.4	90	543.37	880	4400	2.1044e+06
Patient15	5394	5482	5806	5798.5	6334	11.741	4856	5002	5574	5547.1	6190	6436	32.059	0.21313	0.90002	4.0782	1.182	2344	13.406	8.8652	4.9156	2.8822	376.13	2315.1	2024	759.85	656	4728	3.0223e+06
Patient16	5500	5634	6102	6087.1	6658	9.979	4816	5002	5672	5680.5	6566	6712	27.44	0.28244	0.8982	4.3022	1.1783	2392	19.761	11.013	4.044	2.3895	413.94	2241.5	2536	609.13	1116	5042	2.3435e+06
Patient17	5192	5368	6026	6003.9	6584	7.341	4878	5002	5544	5594.4	6538	6606	21.472	0.28247	0.88769	4.8892	1.2197	2302	13.907	7.8389	3.3157	1.7246	299.25	3414.8	1888	674.95	626	5086	2.1502e+06
Patient18	5538	5618	5880	5897.5	6312	8.557	4886	5002	5518	5532.6	6270	6342	24.035	0.23559	0.87518	4.9969	1.3037	2596	10.858	7.7634	4.6009	2.6836	289.38	2700	40	846.17	882	4390	2.2977e+06
Patient19	5560	5662	6034	6055.1	6642	12.717	4854	5002	5626	5644.6	6544	6722	34.347	0.27977	0.88557	4.7803	1.4038	2602	9.3412	5.629	4.1983	2.7659	244.45	3084.7	30	512.84	1964	5170	2.8009e+06
Patient20	5516	5638	5870	5878.7	6304	12.012	4850	5002	5632	5585.6	6226	6360	36.962	0.22195	0.87428	4.564	1.3992	2498	20.139	12.938	5.7743	3.2593	461.08	3423.6	1686	545.86	1636	3600	3.0058e+06
Patient21	5358	5548	6054	6012.3	6372	4.328	4858	5002	5588	5605	6340	6380	15.405	0.25161	0.87579	4.2734	0.98733	2056	9.4625	3.8254	1.3662	0.79784	185.29	3102	132	699.04	514	4994	1.5947e+06
Patient22	5710	5830	6186	6202	6672	5.871	4846	5002	5620	5661.7	6630	6688	19.34	0.29929	0.88103	5.4213	1.2852	2550	11.41	7.9225	4.4299	2.5417	292.18	2566.9	34	696.89	1326	3840	2.2809e+06
Patient23	4942	5058	5578	5586.2	6356	14.76	4882	5002	5466	5468.5	6242	6456	44.724	0.22137	0.88555	3.8151	1.2621	2442	14.676	7.0481	3.7037	1.492	308.1	2788.9	3282	730.31	1010	N/A	3.0838e+06
Patient24	5718	5826	6160	6158.5	6566	8.117	4840	5002	5710	5696.9	6514	6608	25.316	0.27426	0.89457	4.7422	1.2493	2498	13.112	8.3097	2.9748	1.5405	282.27	4958.6	78	869.82	740	4332	2.875e+06
Patient25	5346	5468	5760	5801.6	6308	7.254	4846	5002	5590	5574.1	6272	6374	23.379	0.2347	0.89312	4.072	1.0699	2150	16.479	9.295	3.8468	2.1274	351.8	2602.9	1414	752.67	1384	4910	9.7775e+05
Patient26	5816	5952	6366	6329.5	6644	7.225	4840	5002	5772	5789.4	6614	6674	19.692	0.29314	0.89591	4.8765	1.1736	2376	12.681	9.5269	5.1482	2.872	345.1	2258.4	68	735.93	970	N/A	2.6339e+06
Patient27	5630	5762	6132	6119.7	6530	2.808	4824	5002	5674	5665.2	6464	6528	12.194	0.26965	0.85858	4.8246	1.026	2326	8.1446	5.9541	2.8369	1.5222	209.19	2166.4	28	673.49	844	4268	1.8868e+06
Patient28	5994	6078	6266	6264.1	6476	1.102	4860	5002	5642	5646.3	6422	6450	8.533	0.26196	0.87154	5.3245	0.9738	1966	16.035	10.467	3.1217	1.3887	334.78	2302.7	2280	481.1	1046	N/A	1.6636e+06
Patient29	5530	5614	5966	5965.3	6416	7.198	4804	5002	5618	5614.5	6360	6430	22.797	0.25169	0.88613	4.5007	1.1643	2342	12.43	7.5945	2.7902	1.5278	262.25	3382.4	38	784.88	1802	5012	2.2928e+06
Patient30	5538	5750	6160	6147.8	6566	4.64	4846	5002	5672	5673.6	6508	6580	16.283	0.27433	0.88954	4.6267	1.0609	1898	15.253	8.0395	2.6582	1.3987	281.52	2797.4	1286	479.38	464	4686	1.8421e+06
Patient31	5614	5696	6048	6050	6538	9.066	4798	5002	5666	5655.8	6468	6646	27.239	0.26685	0.88884	4.4893	1.2294	2462	16.434	10.282	6.2098	3.0951	371.83	2350.8	72	598.64	1926	3560	3.0604e+06
Patient32	5872	5978	6368	6344	6696	1.692	4828	5002	5732	5740.9	6644	6682	8.381	0.29902	0.85788	5.1593	0.95533	2054	10.832	7.3458	2.4566	1.1074	244.17	2620.5	108	633	622	1710	1.7581e+06
Patient33	5784	5844	6232	6233.3	6710	0.882	4830	5000	5626	5634.5	6600	6648	5.741	0.28795	0.76789	5.7245	0.98647	2126	7.8909	4.8734	1.6708	0.82694	187.27	2559.6	500	813.05	608	4942	1.6315e+06
Patient34	5228	5286	5554	5598.3	6248	19.287	4862	5002	5404	5436.1	6184	6356	48.756	0.22058	0.87022	4.3761	1.4878	2540	15.081	10.275	5.4546	3.2666	378.67	3892.8	52	744.99	1010	5052	3.6824e+06
Patient35	5070	5204	5668	5636	6112	10.634	4844	5002	5528	5508.6	6122	6284	29.522	0.20984	0.8698	4.1427	1.2009	2322	14.822	9.7944	4.2582	2.038	351.03	4263.2	3362	675.69	1298	3212	3.2937e+06
Patient36	5112	5234	5950	5927.3	6714	10.71	4900	5002	5550	5621.9	6646	6764	23.006	0.29405	0.82307	5.7432	1.4948	2596	7.4623	3.825	2.5533	1.5487	168.37	4689.4	24	632.38	1622	5086	3.0295e+06
Patient37	5518	5636	6008	6010.4	6580	4.667	4824	5002	5674	5661.6	6518	6604	11.192	0.27177	0.85438	4.5567	0.9567	2052	7.2638	5.1977	2.1509	1.08	192.09	2100.4	1294	564.75	682	4292	1.8114e+06
Patient38	5702	5838	6262	6219.2	6542	8.484	4858	5002	5682	5714	6518	6562	23.944	0.27807	0.89178	5.1145	1.307	2500	18.763	10.6	5.253	2.6988	398.06	3070	1898	648.44	780	3374	2.6761e+06
Patient39	5584	5678	6094	6123.5	6738	5.544	4874	5002	5558	5616.4	6672	6756	17.746	0.30263	0.87713	5.9923	1.351	6754	15.184	7.6333	2.7583	1.3597	304.52	4666.2	1358	561.47	564	4222	2.8334e+06
Patient40	5546	5668	6148	6131.4	6652	10.566	4844	5002	5670	5688.2	6582	6698	30.93	0.28677	0.88729	4.9365	1.3886	6698	20.378	14.777	6.7613	3.3085	467.11	3201.1	1208	714.7	826	N/A	3.0673e+06
Patient41	5144	5264	5624	5611.7	5988	12.647	4878	5002	5456	5433.3	5936	6044	31.576	0.17559	0.88473	4.3138	1.2542	6048	6.1052	4.3285	2.8322	1.7523	197.15	2968.1	20	596.64	528	5078	2.4906e+06
Patient42	5774	5912	6236	6229.6	6564	4.659	4828	5002	5750	5734.3	6522	6576	15.459	0.2807	0.86795	4.645	1.0688	6572	11.629	7.7964	3.3921	1.5027	279.25	2792.6	5502	699.47	442	N/A	1.947e+06
Patient43	5842	5948	6286	6311.4	6836	2.653	4868	5002	5626	5676.9	6768	6834	10.885	0.31426	0.86839	5.7603	1.1238	6832	13.953	6.2925	2.3519	1.2126	270.65	3140.8	1488	459.22	1990	4506	1.5573e+06
Patient44	5688	5804	6154	6157.7	6632	5.012	4834	5002	5672	5679.7	6560	6648	16.668	0.28138	0.85128	4.6493	1.113	6648	13.083	8.5567	3.3459	1.6175	283.62	2558.6	30	614.11	2142	4640	2.1385e+06
Patient45	5888	5988	6336	6339.7	6786	1.675	4836	5002	5676	5704.6	6690	6758	8.54	0.30444	0.86951	5.3515	0.97987	6758	15.78	11.129	4.1181	1.6661	357.18	1920.5	1872	478.41	580	1870	1.4294e+06
Patient46	4944	5054	5524	5568.8	6342	16.208	4874	5002	5436	5479.6	6294	6474	41.522	0.23841	0.90024	4.0007	1.2666	6474	20.745	13.45	4.4926	2.2251	445.36	2753.5	3534	636.5	2226	4938	3.6614e+06
Patient47	5586	5756	6158	6179.2	6758	6.41	4846	5002	5634	5667.5	6666	6790	21.17	0.3028	0.88735	5.2754	1.2897	6790	13.121	6.1663	2.1267	1.0834	256.05	5638.7	1362	561.78	2106	4958	2.7092e+06
Patient48	6078	6176	6574	6548.4	6916	1.17	4790	5000	5764	5798	6850	6892	6.795	0.33657	0.84658	5.0366	0.8831	6892	12.039	8.438	2.8844	1.2007	263.82	2059.8	46	563.14	768	14	1.2495e+06
Patient49	5750	5844	6154	6180.5	6728	2.139	4870	5002	5608	5631.7	6634	6712	9.294	0.28887	0.85786	6.1898	1.1329	6712	13.952	8.1217	3.4116	1.4862	295.21	2688.1	2012	761.3	550	2334	1.753e+06
Patient50	5772	5916	6402	6359.4	6748	4.175	4798	5002	5760	5776.5	6682	6766	18.719	0.30347	0.85125	5.2406	1.2716	6766	20.453	15.194	6.1387	2.6037	477.92	2609.3	3176	735.82	458	1962	3.3743e+06
