# Supplementary material for: Comparative dosimetric evaluation of single-beam dual-arc versus dual-beam single-arc volumetric modulated arc therapy strategies in lung stereotactic body radiotherapy using Monaco
Source: PeerJ. 2025 Nov 3;13:e20311. doi: 10.7717/peerj.20311 (PMC12591049; doi:10.7717/peerj.20311)
Supplement: Supplemental Information 2 [file peerj-13-20311-s002.csv]

PatientID	ITV_D99%	ITV_D95%	ITV_D50%	ITV_Dmean	ITV_D1%	ITV_Volume	PTV_D99%	PTV_D95%	PTV_D50%	PTV_Dmean	PTV_D1%	PTV_D0.03cc	PTV_Volume	PTV_HI	PTV_CI50Gy	PTV_GI25Gy	PTV_GD25Gy	D2cm_D0.03cc	Lungs_V5Gy	Lungs_V10Gy	Lungs_V20Gy	Lungs_V30Gy	Lungs_Dmean	Lungs_Volume	Heart_D0.03cc	Heart_Volume	SpinalCord_D0.03cc	Ribs_D0.03cc	RVR_NTID
Patient01	5230	5374	5922	5913.4	6534	5.423	4836	5002	5568	5588.3	6460	6558	16.535	0.26724	0.86359	5.1652	1.1937	2410	7.0628	4.4065	1.8512	0.98755	162.74	4063.1	16	740.49	946	5108	2.0105e+06
Patient02	5494	5678	6266	6226.4	6712	4.326	4782	5002	5776	5769.4	6654	6722	13.205	0.29501	0.8707	4.3216	0.95172	2156	13.411	8.9294	3.646	1.6597	319.66	1885.9	6304	628.49	436	N/A	2.034e+06
Patient03	5630	5770	6192	6156.4	6496	22.272	4848	5002	5710	5716.4	6456	6578	56.901	0.26585	0.90499	4.1098	1.4336	2610	31.503	25.585	13.33	7.0692	795.94	2239.2	2086	709.46	888	3368	3.8111e+06
Patient04	5600	5784	6278	6238.2	6630	9.314	4862	5002	5706	5724.5	6578	6666	31.319	0.28566	0.84044	5.1207	1.4968	2464	20.02	9.9635	3.4928	1.6733	357.75	4875.8	48	556.86	2454	N/A	4.0415e+06
Patient05	5676	5758	6134	6168.8	6766	2.797	4858	5000	5554	5612.5	6686	6764	11.018	0.30573	0.86801	5.9114	1.1491	2270	14.889	8.9641	3.579	1.4945	312.83	3009.7	1570	741.99	1010	N/A	2.0914e+06
Patient06	5732	5812	6138	6146.6	6562	6.125	4858	5002	5648	5662.4	6522	6586	20.18	0.27691	0.90203	4.6288	1.1269	2186	13.9	6.207	2.2668	1.184	261.58	4618.9	1884	577.43	1978	4500	2.456e+06
Patient07	5382	5572	6016	5988.6	6368	14.011	4860	5002	5630	5631.1	6340	6400	34.881	0.2476	0.8987	4.4193	1.3051	2496	19.738	13.669	7.4136	4.5355	479.19	1863.2	78	695.1	1288	4668	3.3574e+06
Patient08	5780	5876	6204	6213.7	6626	2.293	4844	5002	5640	5659.6	6570	6620	9.685	0.28723	0.86732	5.596	1.0579	2086	11.81	5.964	2.5804	1.2985	241.56	2926.2	964	760.9	624	2700	1.8402e+06
Patient09	5752	5830	6110	6108.5	6446	9.939	4808	5002	5700	5674.7	6404	6470	30.085	0.26	0.90709	3.976	1.1238	2250	11.82	9.3564	4.0476	2.2872	322.84	2558.5	1396	780.3	1146	4332	2.7946e+06
Patient10	5428	5558	6046	6036.8	6590	3.565	4752	5000	5796	5759	6578	6644	12.772	0.28778	0.82911	3.7079	0.85888	1774	10.483	3.622	0.75371	0.31965	186.85	6674.2	3448	525.94	860	N/A	2.063e+06
Patient11	5598	5730	6216	6200.6	6654	6.691	4864	5002	5604	5672.9	6632	6672	20.344	0.30121	0.88912	5.3719	1.2883	2522	8.8328	6.1242	4.3046	2.1358	233.18	3335.7	32	841.23	1360	2756	2.7224e+06
Patient12	5956	6052	6310	6309.9	6618	1.284	4836	5000	5678	5688.2	6568	6602	7.556	0.28461	0.82723	5.4299	0.98589	1932	17.573	8.6783	3.6605	1.7797	330.41	1724.9	1448	496.07	1592	2472	1.3314e+06
Patient13	5370	5502	6060	6059.8	6648	11.306	4852	5002	5668	5712.2	6628	6676	22.055	0.29958	0.81901	5.5645	1.4456	2546	15.98	10.582	5.0582	2.5065	358.1	3695.5	132	609.86	726	N/A	2.3858e+06
Patient14	5634	5770	6188	6165.6	6554	7.84	4844	5002	5672	5691.4	6516	6582	23.703	0.27856	0.87029	4.4295	1.1808	2240	13.17	6.1113	2.5678	1.4889	262.45	3299.4	94	543.37	726	4418	2.1064e+06
Patient15	5520	5632	5966	5960.3	6350	11.741	4858	5002	5628	5611	6294	6404	32.059	0.23881	0.90316	4.1417	1.1983	2360	13.882	9.08	4.9928	2.9304	380.53	2315.1	2106	759.85	548	4718	3.0487e+06
Patient16	5488	5634	6094	6086.2	6562	9.979	4822	5000	5680	5682.7	6526	6602	27.44	0.27958	0.89714	4.3298	1.1854	2384	20.108	11.045	4.0676	2.4054	423.98	2241.5	2574	609.13	974	5038	2.4292e+06
Patient17	5214	5390	6046	6034.4	6694	7.341	4882	5002	5540	5607.7	6658	6710	21.472	0.30289	0.88122	4.9539	1.2397	2322	13.975	8.0348	3.3728	1.7622	302.24	3414.8	1942	674.95	446	5074	2.2091e+06
Patient18	5580	5670	5992	6015.8	6528	8.557	4878	5000	5568	5595.7	6478	6548	24.035	0.26976	0.87379	4.9723	1.2993	2602	10.712	7.717	4.5465	2.6689	287.22	2700	40	846.17	888	4350	2.3334e+06
Patient19	5612	5704	6094	6102.1	6684	12.717	4850	5002	5650	5670.6	6584	6768	34.347	0.28708	0.88581	4.7507	1.3957	2604	9.3495	5.5711	4.1728	2.7502	243.77	3084.7	30	512.84	1978	5138	2.8566e+06
Patient20	5662	5768	6070	6062.4	6378	12.012	4852	5000	5686	5662.6	6350	6398	36.962	0.24868	0.87948	4.6119	1.4042	2496	19.598	12.49	5.7652	3.2686	454.08	3423.6	1662	545.86	1636	3600	3.0167e+06
Patient21	5390	5538	6064	6031.1	6464	4.328	4848	5002	5616	5631.2	6410	6480	15.405	0.26068	0.86534	4.1963	0.98188	2064	8.998	3.7685	1.3659	0.79713	182.73	3102	130	699.04	482	4972	1.6196e+06
Patient22	5738	5846	6218	6232.6	6714	5.871	4850	5000	5624	5674.7	6668	6734	19.34	0.30548	0.87407	5.4199	1.2919	2552	11.241	7.9276	4.4349	2.5704	291.73	2566.9	36	696.89	1190	3886	2.3488e+06
Patient23	5320	5428	5840	5828.9	6326	14.76	4834	5000	5626	5598.2	6262	6432	44.724	0.2332	0.88549	3.7266	1.2343	2446	13.856	6.8835	3.6796	1.4311	300.44	2788.9	3072	730.31	1144	N/A	3.0808e+06
Patient24	5722	5846	6252	6231.3	6618	8.117	4856	5000	5658	5697	6570	6668	25.316	0.28809	0.88647	4.8801	1.2876	2464	13.377	8.3641	3.0828	1.606	289.07	4958.6	104	869.82	730	4418	2.9854e+06
Patient25	5628	5722	6004	5994.5	6316	7.254	4862	5002	5638	5615.4	6264	6338	23.379	0.23342	0.89906	4.1509	1.0818	2150	17.243	8.9865	3.8942	2.1644	354.44	2602.9	1266	752.67	1290	4976	9.2581e+05
Patient26	5788	5914	6350	6322.1	6708	7.225	4848	5000	5720	5765.3	6664	6732	19.692	0.30175	0.88942	4.8969	1.1843	2346	12.6	9.5998	5.1807	2.9177	345.86	2258.4	68	735.93	958	N/A	2.6561e+06
Patient27	5754	5858	6164	6166.8	6554	2.808	4838	5002	5616	5634.4	6498	6552	12.194	0.27493	0.86294	4.9865	1.0491	2324	8.2244	6.059	2.8799	1.5663	210.99	2166.4	28	673.49	712	4314	1.8853e+06
Patient28	5988	6086	6278	6274.9	6494	1.102	4854	5002	5642	5647.4	6440	6474	8.533	0.2648	0.862	5.3479	0.98365	1962	16.233	10.609	3.1673	1.408	339.51	2302.7	2286	481.1	1020	N/A	1.6879e+06
Patient29	5606	5768	6098	6108.3	6502	7.198	4816	5002	5656	5658.1	6478	6516	22.797	0.27475	0.88588	4.5242	1.1694	2284	12.334	7.3011	2.7667	1.5412	260.81	3382.4	38	784.88	1808	5046	2.2694e+06
Patient30	5618	5814	6140	6143.3	6566	4.64	4868	5002	5636	5651	6506	6578	16.283	0.27289	0.89011	4.6909	1.0731	1892	15.366	8.0695	2.6927	1.4209	282.55	2797.4	1224	479.38	386	4734	1.8366e+06
Patient31	5680	5822	6140	6141.7	6562	9.066	4810	5002	5710	5699.2	6518	6614	27.239	0.27496	0.88351	4.4422	1.2243	2456	16.55	10.237	6.1854	3.0883	371.6	2350.8	66	598.64	1798	3476	3.0495e+06
Patient32	5840	5964	6372	6349.5	6716	1.692	4826	5002	5714	5735	6668	6704	8.381	0.30452	0.84475	5.1533	0.96617	2076	10.708	7.3542	2.4903	1.1215	244.39	2620.5	108	633	748	1728	1.7639e+06
Patient33	5814	5950	6286	6298.2	6804	0.882	4834	5002	5612	5639.6	6670	6730	5.741	0.3015	0.77956	5.9343	1.0019	2092	7.7612	4.6081	1.6868	0.83925	184.38	2559.6	426	813.05	430	4964	1.5997e+06
Patient34	5350	5464	5812	5817.8	6360	19.287	4846	5002	5594	5568.7	6292	6470	48.756	0.23525	0.86194	4.2725	1.469	2526	14.17	10.169	5.422	3.2246	371.65	3892.8	52	744.99	1058	4988	3.6606e+06
Patient35	5566	5682	5938	5931.2	6244	10.634	4820	5002	5716	5645.7	6218	6282	29.522	0.22778	0.86646	4.1468	1.2057	2348	14.827	9.7632	4.2617	2.0448	352.39	4263.2	3330	675.69	1402	3110	3.2877e+06
Patient36	5130	5248	5928	5917.2	6698	10.71	4902	5000	5540	5612.5	6642	6756	23.006	0.29422	0.83101	5.7464	1.4853	2598	7.5081	3.8351	2.5611	1.5428	168.01	4689.4	24	632.38	1694	5098	3.0043e+06
Patient37	5592	5714	6144	6128.1	6600	4.667	4818	5002	5718	5719.5	6552	6618	11.192	0.27982	0.85924	4.5538	0.95103	2050	7.2174	5.1415	2.1359	1.0693	189.36	2100.4	1152	564.75	568	4296	1.8006e+06
Patient38	5656	5778	6234	6217.6	6624	8.484	4858	5002	5620	5685.9	6598	6646	23.944	0.29537	0.88876	5.2662	1.3407	2498	19.282	10.565	5.387	2.8034	403.9	3070	1946	648.44	682	3376	2.7095e+06
Patient39	5554	5648	6122	6125.4	6666	5.544	4882	5002	5570	5626.7	6616	6694	17.746	0.29515	0.86961	5.9246	1.3474	6700	14.883	7.5331	2.7451	1.3608	304.39	4666.2	1418	561.47	476	4200	2.8275e+06
Patient40	5626	5758	6258	6225	6674	10.566	4852	5000	5704	5732.7	6630	6714	30.93	0.29488	0.87514	4.907	1.3968	6714	20.372	14.287	6.893	3.3242	463.72	3201.1	1202	714.7	872	N/A	3.0634e+06
Patient41	5184	5370	5996	5961.8	6500	12.647	4852	5002	5638	5649.2	6468	6524	31.576	0.27066	0.86652	4.2368	1.2565	6526	5.817	4.221	2.746	1.7252	195.27	2968.1	20	596.64	598	5036	2.4706e+06
Patient42	5744	5880	6238	6227.1	6574	4.659	4832	5000	5744	5734.8	6534	6584	15.459	0.28064	0.86967	4.668	1.0697	6580	11.738	7.8541	3.4045	1.51	278.9	2792.6	5642	699.47	430	N/A	1.9385e+06
Patient43	5804	5918	6240	6266.9	6804	2.653	4864	5000	5602	5651.5	6704	6804	10.885	0.3081	0.86671	5.8581	1.1379	6802	14.749	6.3273	2.4132	1.2326	275.38	3140.8	1558	459.22	1994	4492	1.5828e+06
Patient44	5712	5838	6228	6222.1	6692	5.012	4832	5002	5674	5697.8	6626	6704	16.668	0.29468	0.84088	4.6963	1.1332	6704	13.322	8.6069	3.4008	1.6504	285.12	2558.6	30	614.11	2150	4632	2.1436e+06
Patient45	5798	5902	6304	6300	6804	1.675	4840	5002	5646	5683.3	6694	6776	8.54	0.30641	0.88057	5.5472	0.99624	6776	15.915	11.148	4.1736	1.6905	358.82	1920.5	1900	478.41	590	1870	1.4394e+06
Patient46	5270	5388	5818	5811.9	6374	16.208	4838	5000	5584	5583.3	6334	6500	41.522	0.24391	0.89678	3.9824	1.2647	6500	20.13	13.496	4.509	2.2226	442.34	2753.5	3450	636.5	2228	4882	3.6407e+06
Patient47	5586	5750	6156	6187.7	6796	6.41	4844	5000	5610	5659.9	6726	6834	21.17	0.3148	0.88145	5.3523	1.31	6834	13.477	6.1145	2.1494	1.1031	256.87	5638.7	1306	561.78	2040	4976	2.7196e+06
Patient48	6052	6166	6552	6538.2	6932	1.17	4786	5002	5744	5783	6870	6906	6.795	0.33879	0.84841	5.0259	0.88016	6906	11.989	8.4246	2.8798	1.2026	264.24	2059.8	46	563.14	786	14	1.2492e+06
Patient49	5752	5842	6162	6182.6	6706	2.139	4870	5002	5606	5633.3	6616	6692	9.294	0.28933	0.85689	6.1579	1.1287	6692	13.735	8.0237	3.4002	1.4801	294.03	2688.1	1926	761.3	508	2326	1.7474e+06
Patient50	5632	5826	6396	6333.3	6702	4.175	4830	5002	5746	5767	6656	6716	18.719	0.30282	0.83363	5.2589	1.2948	6716	20.375	15.243	6.2509	2.6761	477.57	2609.3	3226	735.82	504	1946	3.379e+06
